# Supplementary material for: Studying the Functional Potential of Ground Ivy (Glechoma hederacea L.) Extract Using an In Vitro Methodology
Source: Int J Mol Sci. 2023 Nov 30;24(23):16975. doi: 10.3390/ijms242316975 (PMC10707382; doi:10.3390/ijms242316975)
Supplement: Supplementary file 1 [file ijms-24-16975-s001.zip]

Archive with 1 entries (1 files):
- ijms-2693602-supplementary.pdf
